# Supplementary material for: miR-26a Suppresses Tumor Growth and Metastasis by Targeting FGF9 in Gastric Cancer
Source: PLoS One. 2013 Aug 28;8(8):e72662. doi: 10.1371/journal.pone.0072662 (PMC3756000; doi:10.1371/journal.pone.0072662)
Supplement: Table S1 — Target genes that were predicted by all three algorithms (Targetscan, Pictar and Miranda). (XLS) [file pone.0072662.s003.xls]

## Sheet: Sheet1
Table S1 173 target genes that were predicted by all three algorithms (Targetscan, Pictar and Miranda)
ABCA1
ACBD5
ACSL3
ADAM12
ADAMTS6
AKAP7
ANK2
ANKS1A
APCDD1
ARFGEF1
ARHGAP21
BAZ2B
BCL11A
BHLHB5
BICD2
CAMSAP1
CAMSAP1L1
CCDC131
CCND2
CDC2L5
CDH11
CDH2
CDH4
CDK2AP1
CELSR1
CEP350
CHD6
COL19A1
COL1A2
COL22A1
CPEB2
CPEB3
CPEB4
CREBBP
CTGF
CUGBP2
DAPK1
DLG5
DMRT3
DNAJA2
DUSP5
DYRK1A
E2F7
EIF3A
EP300
EPC2
EPHA7
ERO1LB
ESRRG
ETF1
EZH2
FAM49B
FAM98A
FBXO11
FGF9
FBXO28
FLJ20160
G3BP2
GALNT10
GALNT7
GGA3
GRHL3
HIAT1
HIPK1
HMGA2
HOXA5
INHBB
JAG1
JARID2
KBTBD8
KCNH7
KCNJ2
KCNK1
KCNQ4
KIAA0528
KIAA1128
KIAA1468
KLF4
KPNA2
KPNA3
LEF1
LINGO1
MAB21L1
MAN2A1
MAP1A
MAP1B
MAP2
MAP3K7IP2
MARK1
MATR3
MED13L
MEX3B
MGAT4A
MTDH
MTPN
NAB1
NARG1
NHS
NIPBL
NLK
NOVA1
OSBPL11
PAK2
PAN3
PCDH9
PDCD10
PELI2
PGRMC2
PHF20L1
PHF3
PHF6
PIK3R3
PIM1
PITPNC1
PLCB1
PLOD2
PPP3R1
PRKCD
PTEN
PTP4A1
RAB11A
RANBP9
RAP2C
RLF
RPS6KA6
RTN1
SACS
SALL1
SEMA6D
SENP5
SH3KBP1
SH3RF1
SLC24A4
SLC25A16
SLC38A2
SMAD1
SNN
SRGAP1
SSFA2
SSX2IP
STK39
STRBP
TCF12
TET1
TFAP2E
TMEM2
TNKS2
TNRC6A
TOB1
TP53INP1
TP53INP2
TRIB2
TRPS1
UBE2D1
UBE2E2
UBE3A
UBR3
ULK1
ULK2
USP15
USP3
UTX
WAPAL
WNT5A
YWHAE
ZCCHC2
ZDHHC6
ZEB2
ZFHX4
ZNF217
ZNF238
ZNF385B
ZNF462
